# Supplementary material for: Recombinant Humanized IgG1 Antibody Protects against oxLDL-Induced Oxidative Stress and Apoptosis in Human Monocyte/Macrophage THP-1 Cells by Upregulation of MSRA via Sirt1-FOXO1 Axis
Source: Int J Mol Sci. 2022 Oct 3;23(19):11718. doi: 10.3390/ijms231911718 (PMC9569918; doi:10.3390/ijms231911718)
Supplement: Supplementary file 1 [file ijms-23-11718-s001.zip]

Archive with 1 entries (1 files):
- ijms-1889773-supplementary.pdf
